# Supplementary material for: Microstructured Surface Plasmon Resonance Sensor Based on Inkjet 3D Printing Using Photocurable Resins with Tailored Refractive Index
Source: Polymers (Basel). 2021 Jul 30;13(15):2518. doi: 10.3390/polym13152518 (PMC8347231; doi:10.3390/polym13152518)
Supplement: Supplementary file 1 [file polymers-13-02518-s001.zip]

Archive with 5 entries (4 files):
- polymers-1219610 supp.final/
- polymers-1219610 supp.final/File S1 STL-file of the substrate (STL).stl
- polymers-1219610 supp.final/File S2 STL-file of the cover (STL).stl
- polymers-1219610 supp.final/File S3 STL-file of POF support (STL).stl
- polymers-1219610 supp.final/File S4 STL-file of the mask (STL).stl
